# Supplementary material for: Tracing the origins of Carnelian ornaments in Northeast Africa: morphological, technological and chemical compositional analyses of beads from medieval and post-medieval upper Nubia, Sudan
Source: Archaeol Anthropol Sci. 2025 May 8;17(6):121. doi: 10.1007/s12520-025-02228-0 (PMC12062086; doi:10.1007/s12520-025-02228-0)
Supplement: Supplementary file 1 — Supplementary Material 1 [file 12520_2025_2228_MOESM1_ESM.xlsx]

## Sheet: Sheet1
Banganarti Beads Sudan
										Max	Min							Drill hole	Drill hole	Drill hole		Side 1	Side 2
Site	Year	Number	Artifact Type	Raw Material	Rock Variety	STATE	COND	OTHER COND.	EXT. SURF	LENGTH 1	LENGTH 2	Width 1 max	Width 1 min	Width 2	Width 2	Width 3	Width 3	Dia 1	Dia 2	Dia 3	SURF. DESI	Drill Pref Surface	Drill Pref Surface	Drilling Direction	Drilling distance	Drilling Length 1	Drilling Length 2	Drilling Alignment	Drill section 1	Drill section 2	Bead End 1	Bead end 2	Side 1 Drilling Technique	Side 2 Drilling Technique	Comment	Taper Meas 1	Taper Meas 2	LAICPMS #	LAICPMS PGM1	LAICPMS PGM2
Banganarti	2006	B 06	heptagonal faceted, long bicone	carnelian	red orange	complete	heavily worn		traces of original nodule, chipped, ground, high polish, worn	25.77		10.01	8.99	4.28	3.61	4.34	4.34	2.05	2.04		plain	parallel coarse drilling striae	parallel coarse drilling striae	2 sides	more from one side	14.67	13.989	centered	straight cylindrical	stepped straight cylindrical	chipped, worn	chipped, worn	double diamond	single and double diamond		0.000833959	0.00385836	B 06	India - MHJ	India - RTP
Banganarti	2008	B 08	octagonal? faceted, short octagonal	carnelian	red orange, nodule	broken longitudinally	worn		traces of original nodule, chipped, rough ground, low luster polish, slightly worn	6.34		12.45		8.08		8.2		1.68	1.32		plain	parallel coarse drilling striae	parallel coarse drilling striae	2 sides	more from one side	3.089	2.534	centered	straight cylindrical	straight cylindrical	ground, low luster polish, chipped around drill hole, some string wear	ground, low luster polish, chipped around drill hole, some string wear	double diamond	double diamond		-0.00172265	na	B 08	Yemen	Türkiye - Ankara
Banganarti	2007	B 10	circular short barrel	carnelian	red orange, banded	complete	worn		traces of original nodule, chipped, ground,fine bag polish, worn	5.39	4.82	6.77	6.76					1.63	1.45		plain	parallel coarse drilling striae	popped	one side	NA	5.251		NA	straight cylindrical	NA	chipped, ground polished, worn	popped, worn	double diamond	popped out	bag polish before drilling	0.000446229	na	B 10	Iran-CH	Egypt - ER
Banganarti	2019	B 16	oval long irregular barrel	carnelian	light yellow to red orange, crystalline	complete	worn		chipped, ground, fine polish, worn	20.28	20.19	10.59	8.45	7.45	6.58	8.73	5.53	2.25	2.19		plain	parallel coarse drilling striae	parallel coarse drilling striae	2 sides	more from one side	13.551	9.34	centered	stepped straight cylindrical	stepped straight cylindrical	chipped, chipping around drill hole, ground polished, worn	chipped, chipping around drill hole, ground polished, worn	single and double diamond	single and double diamond		0.00196413	-0.00595766	B 16	India - MB	Sudan
Banganarti	2006	B 17	octagonal faceted, long tapered octagonal	carnelian	dark red orange, banded	complete	fresh		chipped, long coarse striae, diagonal fine striae, low luster polish	18.76	18.62	10.08	9.13	10.06	9.13	9.74	8.57	2.11	2.08		plain	twisted parallel coarse drilling striae	twisted parallel coarse drilling striae	2 sides	more from one side	11.254	8.884	centered barely meet	spiraling straight cylindrical	spiraling straight cylindrical	chipped around drill hole, ground, low luster polish	chipped around drill hole, ground, low luster polish	double diamond	double diamond		0.000293255	-0.0011583	B 17	Egypt - El Rus	Sudan
Banganarti		B 28	circular long barrel	carnelian	light red orange, red dots	complete	worn		chipped, ground, low luster polish, worn	10.87	10.61	9.99	9.48	9.23	8.45	9.23	8.57	2.15	2.08		plain	parallel coarse drilling striae	parallel coarse drilling striae	2 sides	more from one side	8.133	3.236	off center barely meet	straight cylindrical	straight cylindrical	chipped, chipping around drill hole, ground polished, worn drill hole and end	chipped, ground polished, worn drill hole edges and end	double diamond	double diamond		0.00522388	0.00159681	B 28	India - MB	India - MHJ
