# Supplementary material for: Tracing the origins of Carnelian ornaments in Northeast Africa: morphological, technological and chemical compositional analyses of beads from medieval and post-medieval upper Nubia, Sudan
Source: Archaeol Anthropol Sci. 2025 May 8;17(6):121. doi: 10.1007/s12520-025-02228-0 (PMC12062086; doi:10.1007/s12520-025-02228-0)
Supplement: Supplementary file 2 — Supplementary Material 2 [file 12520_2025_2228_MOESM2_ESM.xlsx]

## Sheet: Sheet1
Dongola Beads Sudan
																Max	Min							Drill hole	Drill hole	Drill hole		Side 1	Side 2													Taper	Taper
Site	Year	Sector	Context	Square	Unit	Inventory number	Date	Number	Artifact Type	Raw Material	Rock Variety	STATE	COND	OTHER COND.	EXT. SURF	LENGTH 1	LENGTH 2	Width 1 max	Width 1 min	Width 2	Width 2	Width 3	Width 3	Dia 1	Dia 2	Dia 3	SURF. DESI	Drill Pref Surface	Drill Pref Surface	Drilling Direction	Driling Distance	Drilling Length 1	Drilling Length 2	Drilling Alignment	Drill section 1	Drill section 2	Bead End 1	Bead end 2	SIDE 1 Drilling Technique	SIDE 2 Drilling Technique	Comment	Side 1 taper	Side 2 taper	LAICPMS PGM1	LAICPMS PGM2
Dongola	2020	1	852	11I58		2235		1	hexagonal/octagonal? faceted short irregular hexagonal	carnelian	red orange	split longitudinally			chipped fine ground edges rounded, smooth low luster polish	4.43		9.58		6.43		6.53		1.28	na			parallel coarse drilling striae	parallel coarse drilling striae	2	more from one side	22.79	18.19	off center barely meet	stepped, straight cylindrical	stepped, straight cylindrical	fine ground smoothed, polished from wear, some string wear, chipped around drill hole	fine ground smoothed, polished from wear, some string wear, chipped around drill hole	single and double diamond	single and double diamond		-0.0470958	na	India - SV	India - RTT
Dongola	2020	1	F1096	10Y53	193	2233		2	circular short rectangular with convex ends (short cylinder)	carnelian	red orange	complete			chipped edges, coarse grinding, fine grinding, high polished surfaces on ext and ends, chipped edges are circular percussion shapes	8.61	8.43	14.14	14.11	13.5	13.1	1.89	13.49	1.39	1.38			parallel coarse drilling striae	parallel coarse drilling striae	2	more from one side	54.57	41.64	angled off center barely meet	stepped, straight cylindrical	stepped, straight cylindrical	chipped, ground, fine grinding high polish, chipped around drill hole very little string wear	chipped, ground, fine grinding high polish, chipped around drill hole very little string wear	single and double diamond	single and double diamond		-0.00108372	-0.00331016	Egypt - El Rus	India - UND
Dongola		1	863	10W52	73	2302		19	hexagonal faceted long rectangular	carnelian	red orange	one end only	lots of circular percussion weathering on all sides, even on broken edge, broken edges rounded		chipped fine ground polished, worn, edges rounded, percussion weathering	12.98		11.69/12.02	11.46	10.98/10.38	11.15			2.62		2.62		parallel coarse drilling striae	parallel coarse drilling striae	1	na	116.118			straight cylindrical twisted	na	chipped, ground, edges battered and worn,circular percussion weathering, slight chipping around drill hole, heavy string wear	broken surface, edges worn, string wear at drill hole, circular percussion weathering even on the broken surface.	double diamond	na		-0.000418629		India - RTT	India - UND
Dongola	2020	1	670	10Z52	73	2342		25	hexagonal faceted short irregular hexagonal	carnelian	light pink orange	complete	possibly bag polish before drilling		chipped, fine ground, smoothed and high polish from wear	5.45		8.86	8.74					1.28	1.27			parallel coarse drilling striae	parallel coarse drilling striae	2	more from one side	30.834	22.45		straight cylindrical	straight cylindrical	fine ground smoothed, polished from wear, some string wear, chipped around drill hole	fine ground smoothed, polished from wear, some string wear, chipped around drill hole	double diamond	double diamond		-0.00436893	0.00442152	India - TKW	India - RTT
Dongola		1	415	11H54	12o	1914		26	hexagonal faceted short octagonal	carnelian	light red orange	complete	weathered	edges coarse abraded	natural geode surface, chipped, ground polished, circular percussion weathering, worn	6.51	6.37	16.34	16.15	11.89	11.4	12.8	12.8	2.14	2.1			parallel coarse drilling striae	parallel coarse drilling striae	2	more from one side	3.08	2.505	off center barely meet	straight cylindrical	straight cylindrical	natural geode surface, chipped ground, polished, fine chipping around drill hole, string wear, circular percussion weathering,	chipped ground, polished, fine chipping around drill hole, string wear, circular percussion weathering,	double diamond	double diamond		0.016317	0.0165593	Yemen	India - KPV
Dongola	2021	1	1147	10J32	178	3836		34	irregular pentagonal, short irregular pentagonal	carnelian	red orange	complete	natural nodule surface			4.2	3.49	8.08	7.98					1.73	1.73			parallel coarse drilling striae	parallel coarse drilling striae	2	more from one side	1.915	1.788	off center barely meet	straight cylindrical	straight cylindrical	worn smooth chipped around drill hole	worn smooth chipped around drill hole	double diamond	double diamond		0	0.00667408	Türkiye - Ankara	Yemen
Dongola		1	1423	10Z/11A46/47	U226	6175	first quarter of the 17th c.	55	flake	carnelian	yellow grey low fired		rolled		natural surface, cortex flake,	14.13		7.43		10.34										NA							cortex on one edge, heavily rolled							India - MB	Egypt - El Rus
Dongola	2021	1	1264	10Y49	U100	3978		57	hexagonal faceted short irregular hexagonal	carnelian	red orange	complete				6.26		8.64	6.53					1.36	1.36			parallel coarse drilling striae	parallel coarse drilling striae	2	more from one side	3.021	2.012	off center barely meet	straight cylindrical	stepped, straight cylindrical	fine ground smoothed, polished from wear, some string wear, chipped around drill hole	fine ground smoothed, polished from wear, some string wear, chipped around drill hole	double diamond	single and double diamond		-0.00368034	-0.0366492	India - TKW	India - RTT
Dongola		1	F2356	10R30	U207	6573		82	irregular circular short oval	carnelian	red orange	complete	rounded, some facets,	bag polish? before drilling	chipped, pitted from coarse grinding, fine ground and high polish, ends worn	6.17		8.61	8.3					1.71	1.71			parallel coarse drilling striae	parallel coarse drilling striae	2	more from one side	36.687	27.678	off center barely meet	straight cylindrical	straight cylindrical	pecked, chipped, fine ground and high polish, chipping around drill hole some string wear, ends worn	pecked, chipped, fine ground and high polish, chipping around drill hole some string wear, ends worn	double diamond	double diamond		0.00446429	-0.0299222	India - MB	Iran - CiM
Dongola	2021	3	3	11I73	T1	3309		95	heptagonal faceted short decagonal (44 facets)	carnelian	red orange	complete		46 facets? 23 per side including the end x 2	chipped, coarse ground, fine ground, low luster polish, worn	6.95		7.61	7.21	4.08	3.54	3.73	3.58	1.6	1.14			parallel coarse drilling striae	parallel coarse drilling striae	2	more from one side	38.454	35.069	centered	stepped, straight cylindrical	stepped, straight cylindrical	fine ground, low lustre polish, chipped around drill hole, some string wear	fine ground, low lustre polish, chipped around drill hole, some string wear	single and double diamond	single and double diamond		0.00177809	0.0012959	India - TKW	India - RTT
Dongola		1	1102	10Y48		3172		97	hexagonal faceted short octagonal	carnelian	red orange	one edge missing	weathered	edges abraded, whitened spots and whitened on broken edge	natural geode, chipped, ground, polished, circular percussion weathering	13.15	13.05	19.5	16.2	12.2	12	8.5	8.92	2.25	2.22			parallel coarse drilling striae	parallel coarse drilling striae	2	more from one side	62.347	57.267	centered	straight cylindrical	straight cylindrical	natural geode, chipped, ground, polished, circular percussion weathering, chipped and string wear around drill hole	chipped, ground, polished, circular percussion weathering, chipped and string wear around drill hole	double diamond	double diamond		0.000869187	0.00182149	Yemen	Iran - B
Dongola		1	F1625	11A/B47	U189	5451	1st quarter of 17th c.	136	hexagonal faceted long rectangular	carnelian	red orange	split longitudinally			chipped, fine ground, smoothed and high polish from wear, percussion weathering and surface weathered	5.14								1.72				parallel coarse drilling striae	na	1	na	5.127			straight cylindrical	na	chipped fine ground, ronded edges, chipped around drill hole heavy string wear		double diamond	na		0.000826446	na	Yemen	Iran - CiM
Dongola		1	1171	10S30	U210	5473		139	heptagonal faceted short irregular octagonal	carnelian	red orange	one edge chipped	weathered	edges abraded	natural geode surface, chipped, ground, fine high polish, worn, circular percussion weathering, worn	15.97	14.08	20.18	19.48	6.97	6.77	10.36	8.23	2.1	1.85			parallel coarse drilling striae	parallel coarse drilling striae	2	more from one side	63.7	45.238	off center	straight cylindrical	straight cylindrical two drillings	ground, fine polish, worn, circular percussion weathering, chipped around drill hole, string worn	ground, fine polish, worn, circular percussion weathering, chipped around drill hole, string worn	double diamond	double diamond		0.00102463	0.00326633	India - SV	India - RTT
Dongola		1	1			5597		145	irregular pentagonal faceted short irregular hexagonal	white stone	whitened	complete	heat spalled, crackled surface,	bag polish? before drilling	chipped, fine ground, heat spalled and crackled surface, worn smooth	6.51	6.31	9.14	9.04	7	6.86	7.75	7.01	1.65	1.64			parallel coarse drilling striae	parallel coarse drilling striae	2	more from one side	3.554	2.174	off center barely meet	straight cylindrical	straight cylindrical	fine ground smoothed, heat cracked surface, spalling, some string wear, chipped around drill hole	fine ground smoothed, heat cracked surface, spalling, some string wear, chipped around drill hole	double diamond	double diamond		-0.00469169	0.00290698	Iran - CiM	India - RTT
Dongola		1	F2171	10S30	U210	5687		152	hexagonal faceted long rectangular	carnelian	red orange	one end only		heat spalled and fractured	natural geode, chipped, ground fine polish, edges battered and worn, surfaces heat spalled and cracked, some circular percussion weathering	9.74		7.87/7.48	7.05	4.75/4.31	4.39			1.86		1.81		parallel coarse drilling striae	na	1	na	10.871			straight cylindrical	na	chipped, ground, faceted edges battered and worn,circular percussion weathering, slight chipping around drill hole, heavy string wear	broken surface, no wear at drill hole, edges sharp	double diamond	na		-0.000296531	NA	India - SV	India - RTP
Dongola	2021	1	1179	10T30	U211	5766		158	irregular octagonal faceted irregular long tapered octagonal	carnelian	deep red	complete	rounded edges		natural geode crystals and weathered surface, chipped, fine ground, polished, worn	7.52	7.09	6.83	5.2	6.22	4.76	6.21	4.17	1.26	1.2			parallel coarse drilling striae	parallel coarse drilling striae	2	more from one side	48.723	37.137	angled centered	stepped, straight cylindrical	stepped, straight cylindrical	chipped, fine ground, high polish, worn, chipped around drill hole, some string wear	chipped, fine ground, high polish, worn, chipped around drill hole, some string wear	single and double diamond	single and double diamond		-0.000581734	0.0015949	Iran - B	Egypt - Stela Ridge
Dongola								415	hexagonal faceted long bicone	carnelian	red orange	complete, chipped	weathered		chipped, coarse ground, fine ground, low luster polish, worn	12.78		8.55	8.36	4.92				1.55	1.59			parallel coarse drilling striae	parallel coarse drilling striae	2	na			centered	straight cylindrical	straight cylindrical	ground flat, facet edges rounded, low luster polish, some chipping around drill hole, some strng wear	ground flat, facet edges rounded, low luster polish, some chipping around drill hole, some strng wear	double diamond	double diamond		-0.000218818	0.00516585	Sudan	Egypt - El Rus
Dongola								416	hexagonal faceted long rectangular	carnelian	dark red orange mottled	complete, chipped	weathered		natural geode surface, chipped, coarse ground, fine ground, high polish, worn	15.97		5.84	5.54	5.52		5.55		1.55	1.57			parallel coarse drilling striae	parallel coarse drilling striae	2				angled off center barely meet	stepped, straight cylindrical	straight cylindrical	chipped, ground, edges rounded, low luster polish, worn around drill hole, some string wear	chipped, ground, edges rounded, low luster polish, worn around drill hole, some string wear	single and double diamond	double diamond		0.00277228	0	India - MHJ	India - RTP
Dongola								417	flake	carnelian	red orange, fired carnelian	complete	weathered		flake fragment, fired red carneian															NA	na						sharp flake edges, not rolled							India - MB	Iran - CM
Dongola								418	hexagonal faceted short irregular octagonal	carnelian	red orange	complete	weathered		chipped fine ground edges rounded, smooth low luster polish	5.17	4.72	7.48	7.37	4.6	4.11	4.04		1.67	1.73			parallel coarse drilling striae	parallel coarse drilling striae	2				centered	straight cylindrical	straight cylindrical	chipped, ground, edges rounded, low lustre polish, worn around drill hole, some string wear	large negative scar, chipped, ground, edges rounded, low luster polish, worn around drill hole, some string wear	double diamond	double diamond		0.00500751	0.00576923	India - MB	India - RTT
