# Supplementary material for: Tracing the origins of Carnelian ornaments in Northeast Africa: morphological, technological and chemical compositional analyses of beads from medieval and post-medieval upper Nubia, Sudan
Source: Archaeol Anthropol Sci. 2025 May 8;17(6):121. doi: 10.1007/s12520-025-02228-0 (PMC12062086; doi:10.1007/s12520-025-02228-0)
Supplement: Supplementary file 3 — Supplementary Material 3 [file 12520_2025_2228_MOESM3_ESM.xlsx]

## Sheet: Sheet1
	Supplemental Table 3. Dongola and Banganarti Elemental Data
			Major Oxides									Element concentrations (PPM)
Sample #	Site		SiO2	Na2O	MgO	Al2O3	K2O	CaO	MnO	Fe2O3		Ag	Al	Au	B	Ba	Be	Bi	Ca	Ce	Co	Cr	Cs	Cu	Dy	Er	Eu	Fe	Gd	Hf	Ho	K	La	Li	Lu	Mg	Mn	Mo	Na	Nb	Nd	Ni	Pb	Pr	Rb	Sb	Sc	Si	Sm
415	Dongola		0.998072	0.000240043	1.80453e-05	0.000448415	0.000125877	0.000656045	2.53796e-06	0.000364662		0.00488555	237.346	0.00251653	2.80417	0.468568	0.075039	0.00186543	468.613	0.0169669	0.0108859	ND	0.00243322	0.159174	0.00676285	0.00434324	0.00271155	255.056	0.00653286	0.00481308	0.00110312	104.49	0.00582787	0.016206	0.00147743	10.8813	1.96565	0.0242724	178.088	0.00408932	0.0123241	0.0560774	0.77438	0.00337039	0.0533854	0.267714	5.2706	466599	0.00759486
416	Dongola		0.998356	0.000124153	7.15387e-06	0.000110589	0.000100172	0.000712521	2.10917e-06	5.12313e-05		0.00531265	58.5346	0.00367775	4.38865	0.255288	0.0748426	0.0023784	508.954	0.00266538	0.0122102	ND	0.00494419	0.445747	0.00546416	0.00358567	0.00230044	35.8328	0.0073874	0.00461516	0.00168291	83.1531	0.00270346	0.0344616	0.00120019	4.31378	1.63355	0.0197474	92.1092	0.00370042	0.0144996	0.0580327	0.445802	0.00193224	0.706037	0.233945	5.11465	466731	0.00968823
418	Dongola		0.999369	3.81836e-05	2.54659e-05	5.71505e-06	3.42923e-05	0.00026132	3.8166e-06	0.000259463		0.0229233	3.02498	0.00425627	3.7838	0.638105	0.0324788	0.000793221	186.661	0.0187016	0.00606743	0.0918615	0.00163464	0.200675	0.00864308	0.00682616	0.00243212	181.477	0.0100191	0.0330898	0.00150574	28.4661	0.00727395	0.0861479	0.00140033	15.3559	2.95596	0.0168494	28.3284	0.0146951	0.0187342	0.0207638	0.781028	0.0028541	0.0690448	0.260399	5.97008	467205	0.00795761
417F	Dongola		0.998583	0.000101239	2.41139e-05	1.03409e-05	9.83116e-05	0.000316023	3.57362e-05	0.000810842		0.00594676	5.47346	0.00351108	4.39888	0.697884	0.0862056	0.00131527	225.735	0.0302749	0.00981966	ND	0.251584	0.227178	0.0108136	0.0106963	0.00416282	567.13	0.0138841	0.00473794	0.00268032	81.6085	0.00833623	0.0956542	0.00159152	14.5407	27.6777	0.0241904	75.1091	0.00423125	0.0211235	0.0903516	0.3523	0.0037269	0.118998	0.0870688	5.06738	466837	0.0120887
D01	Dongola		0.996273	0.0002109	2.54157e-05	0.000275686	9.66822e-05	0.000814045	3.94269e-06	0.000349816		0.0125953	145.921	0.144796	10.7097	0.595523	0.866976	0.0244521	581.472	0.0940127	0.0765375	8.79952	0.0358416	2.37069	0.0324035	0.0230581	0.010475	244.673	0.0487353	0.0254684	0.00843074	80.2559	0.0401626	0.530119	0.00795999	15.3256	3.05361	0.173703	156.467	0.0332835	0.0655839	0.374068	0.183197	0.018703	0.113626	0.31308	3.17886	465757	0.0556291
D02	Dongola		0.997854	0.000261681	4.38762e-05	0.000103536	0.000164866	0.000335043	3.28543e-06	0.000632158		0.0650739	54.8015	0.00203269	7.66664	0.382786	0.645067	0.00339013	239.321	0.0623714	0.0496761	0.693297	0.00411205	0.437885	0.0100599	0.00681517	0.00505792	442.152	0.0185023	0.00682027	0.00258104	136.855	0.0143914	0.216728	0.00238187	26.4573	2.54457	0.0397955	194.141	0.0250138	0.0204826	0.210054	0.0664939	0.00509951	0.119438	0.185567	3.34741	466497	0.0161391
D136	Dongola		0.99804	0.000675061	2.20705e-05	0	0	0.000651657	2.32181e-06	0.000309252		0.0165419	ND	0.0137633	4.07271	1.28281	4.49719	0.0224066	465.478	0.0183198	0.0530962	ND	0.0409786	4.65211	0.0346566	0.0352377	0.0139746	216.301	0.0588342	0.0268419	0.00954999	ND	0.00895301	53.1874	0.045511	13.3085	1.79824	0.127515	500.828	9.03278	0.210926	11.9907	0.379634	0.00813897	0.229008	0.556289	20.1097	466584	0.0345507
D139	Dongola		0.993924	0.000658146	5.10198e-05	0.000433366	0.000467439	0.000720147	9.1384e-06	0.00221245		0.0337572	229.381	0.00671676	4.57214	1.2871	0.312618	0.0151992	514.401	0.350529	0.17652	2.0276	0.0242682	0.96732	0.234687	0.0807251	0.0917406	1547.46	0.331061	0.0101765	0.0428506	388.021	0.840394	13.8033	0.00840609	30.765	7.07769	0.0603226	488.279	0.0125786	1.05891	5.48494	2.41645	0.273281	0.239792	2.21913	11.9357	464659	0.373746
D145	Dongola		0.996451	0.000124187	8.7306e-05	0.000113126	0.000312976	0.000893856	1.46622e-05	0.000960536		0.00960841	59.8777	0.00646737	2.12994	2.24712	0.163866	0.0132576	638.482	0.195955	0.166357	1.46824	0.0164852	0.58465	0.0355522	0.0156101	0.0136469	671.831	0.0480285	0.0101	0.00629349	259.801	0.0593203	13.984	0.00349362	52.6455	11.3559	0.105527	92.134	0.0125184	0.128857	5.33927	0.450953	0.0231494	0.179952	0.776105	11.6153	465841	0.0377795
D152	Dongola		0.997869	0.000783781	6.99274e-06	0	0.000265136	0.00040468	1.29752e-06	0.000223572		0.0078404	ND	0.0058409	1.93988	1.30738	0.3157	0.00665314	289.063	0.0269989	0.0500482	ND	0.0483585	0.323612	0.0142114	0.00932628	0.00497593	156.374	0.0352811	0.010005	0.00291473	220.089	0.00795396	30.6773	0.00313871	4.21662	1.00493	0.0406947	581.487	0.00876988	0.0278226	5.29835	0.432765	0.00498345	0.184909	0.127091	11.6656	466504	0.0254802
D158	Dongola		0.997723	0.000621975	0	0	1.27929e-05	0.000478696	5.08651e-07	0.000970098		0.0176636	ND	0.0126684	4.93551	2.82682	20.2784	0.0097713	341.932	0.0391929	0.0584327	ND	0.0497211	0.726017	0.0444702	0.0237605	0.0102515	678.518	0.0693128	0.0210238	0.00990526	10.6194	0.0574271	56.8764	0.00633759	ND	0.39395	0.117001	461.443	0.710795	0.0903959	10.8033	0.671531	0.0221483	0.492791	18.031	18.9757	466435	0.0506165
D19	Dongola		0.998662	0.000137708	1.53683e-05	4.2625e-05	7.73094e-05	0.000443887	1.03197e-06	0.000192519		0.00487412	22.5614	0.00352123	5.34308	0.450713	0.0887924	0.00173613	317.068	0.00524869	0.0197414	0.715754	0.00317932	0.170442	0.00743567	0.00693102	0.0032288	134.654	0.0154302	0.00687762	0.00184638	64.1745	0.00550427	0.0667318	0.00144694	9.26709	0.799263	0.0495718	102.166	0.00570082	0.0147101	0.182582	0.0339291	0.00196432	0.0394327	0.678444	3.53603	466874	0.0145886
D25	Dongola		0.995664	0.000538392	3.19464e-05	0.000109622	0.000496255	0.00126509	3.71512e-06	8.71781e-05		0.0146574	58.0232	0.103802	7.26513	0.333124	0.128984	0.0110999	903.657	0.0750851	0.063726	6.13113	0.0259557	1.5468	0.0276847	0.0156871	0.0246058	60.9752	0.0452756	0.0225789	0.00637727	411.941	0.0213733	0.333484	0.00607973	19.2637	2.87736	0.0559645	399.433	0.0103317	0.0502887	0.381851	0.276425	0.0086496	0.160541	0.129784	2.95996	465473	0.0355579
D26	Dongola		0.997733	0.000135733	0.000139493	0.000388606	8.30547e-05	0.000482698	4.47337e-06	0.000376641		0.00986888	205.689	0.00368559	1.16611	5.24869	2.46692	0.00212999	344.791	0.105129	0.0684434	1.09547	0.00872731	0.46322	0.0128386	0.0101005	0.0089963	263.435	0.0278194	0.0270961	0.00299455	68.9437	0.0355529	0.227773	0.00482008	84.1142	3.46462	0.050423	100.701	0.662788	0.0564863	0.251888	3.06468	0.0101228	0.181869	0.0852967	3.39371	466440	0.0223613
D34	Dongola		0.994309	0.000569068	5.21289e-05	1.29911e-05	0.000391711	0.00123134	4.6765e-06	0.000849847		0.0244147	6.87617	0.164388	8.52726	2.364	11.2663	0.0134719	879.545	0.0301156	0.0490938	9.43156	0.0717743	1.45429	0.0718398	0.0340004	0.017808	594.411	0.0825929	0.0623177	0.0112546	325.159	0.0231377	0.941494	0.0113965	31.4337	3.62195	0.156099	422.192	2.0225	0.0610458	0.524632	1.1153	0.0160138	0.196722	0.292957	3.24205	464840	0.0797894
D55	Dongola		0.994237	0.00258416	1.56384e-05	6.03307e-05	0.000495504	0.0005039	1.73521e-05	0.00126311		0.0180905	31.933	0.0212577	9.35872	2.67006	0.507587	0.00736406	359.935	0.0447488	0.181931	0.296986	0.040594	1.24255	0.0195702	0.0131954	0.00614826	883.462	0.0257787	0.00949171	0.00457458	411.318	0.0233637	13.408	0.00304314	9.42996	13.4392	0.0721902	1917.19	0.00694094	0.0389002	2.61465	1.76555	0.00736324	0.464402	0.565516	8.17775	464806	0.0277244
D57	Dongola		0.995438	0.000368499	1.55172e-05	3.61558e-05	9.79961e-05	0.00128036	3.89803e-06	9.99739e-05		0.0284154	19.1373	0.16751	5.50478	0.362127	0.417121	0.0285982	914.558	0.0282069	0.0678705	9.46995	0.042453	2.23879	0.0525644	0.0406392	0.0150919	69.925	0.0833336	0.0389571	0.0121568	81.3465	0.0373998	0.638227	0.0150405	9.35689	3.01903	0.13856	273.39	0.0200207	0.0748444	0.424146	5.08622	0.0149005	0.0720946	3.36043	3.17841	465367	0.0957479
D82	Dongola		0.996728	0.00157668	1.99247e-05	0.000156967	0.000386424	0.00041764	1.83671e-06	0.000197847		0.0111396	83.0827	0.00657947	3.32456	0.655342	0.579888	0.00657596	298.32	0.0545849	0.139529	0.15346	0.0425259	0.193662	0.0151342	0.0112253	0.0065418	138.381	0.0298775	0.0160827	0.00376003	320.771	0.0154514	28.1	0.00343883	12.0146	1.42253	0.0458259	1169.74	0.012242	0.03217	4.3294	0.0648696	0.00782201	0.247169	0.118546	10.4821	465970	0.0260148
D95	Dongola		0.993853	0.00116161	2.17595e-05	0.000106524	8.05353e-05	0.00153034	4.39312e-06	0.000395214		0.0403246	56.383	0.179281	7.08261	0.21036	0.507043	0.0300556	1093.12	0.0228672	0.250244	9.94839	0.0551941	2.68163	0.0534191	0.050716	0.0293769	276.426	0.11397	0.0554756	0.0158951	66.8524	0.015879	0.938729	0.0141442	13.121	3.40247	0.3096	861.797	0.0436973	0.0799	0.601769	0.296252	0.0164898	0.318749	1.30514	3.3124	464626	0.0955251
D97	Dongola		0.998414	8.10888e-05	2.25484e-05	1.98373e-05	6.21661e-05	0.00040933	1.45153e-06	0.000498144		0.00546294	10.4999	0.0041843	4.05069	1.18474	16.9988	0.00656575	292.385	0.0388616	0.0220775	1.12041	0.0107151	0.296925	0.0315614	0.0194371	0.0047544	348.418	0.0295683	0.0188079	0.00732794	51.6041	0.0270581	0.381401	0.0052783	13.5967	1.12421	0.0326704	60.1598	0.694002	0.045124	0.166863	0.616064	0.0122804	0.198909	2.1265	3.81287	466758	0.0241548
B06	Banganarti		0.99757	0.000251016	2.5455e-05	0.000260775	9.15292e-05	0.000735399	2.19354e-06	0.000617964		0.00421419	138.028	0.0196016	12.5064	0.37365	0.378129	0.0839632	525.296	0.0929998	0.036065	0.226739	0.0166585	0.413748	0.0149603	0.00738588	0.00411626	432.225	0.0130859	0.00298682	0.00352683	75.9784	0.0442404	0.340612	0.00159554	15.3494	1.6989	0.0440588	186.229	0.00317876	0.0473635	0.0813579	141.547	0.0160666	0.0714462	0.850958	5.16847	466364	0.0131262
B08	Banganarti		0.99824	0.000197312	1.82753e-05	4.19033e-05	0.00018045	0.000402844	2.05559e-06	0.000698437		0.0944065	22.1794	0.0208248	11.0241	3.79708	21.3724	0.00350774	287.752	0.00558659	0.0524009	0.184666	0.0199666	3.57564	0.0100279	0.00328783	0.00214215	488.51	0.00683928	1.48805	0.00168355	149.792	0.00308648	0.499762	0.00163131	11.02	1.59206	0.0176106	146.386	17.2172	0.00607856	0.134721	0.521777	0.00301249	0.273107	2.35712	2.66869	466677	0.00931111
B10	Banganarti		0.99603	0.000708344	6.16179e-05	0.00039307	0.00022189	0.00131762	6.00809e-06	0.000261404		0.616359	208.052	0.00640834	13.1277	1.10275	0.113344	0.445052	941.175	0.0221254	0.274896	0.365019	0.0638053	12.2207	0.00893242	0.0091101	0.00942605	182.834	0.0103419	0.00872615	0.0113192	184.191	0.00923403	0.225592	0.00225162	37.1556	4.65327	0.721114	525.52	0.0916112	0.0153629	2.62202	108.1	0.0145435	0.6411	12.4104	4.08567	465644	0.0179929
B16	Banganarti		0.997823	0.000291019	4.28037e-05	0.000118101	0.000195875	0.00106339	4.23755e-06	0.000140158		0.0034699	62.5107	0.0289682	6.95746	0.229765	0.0590304	0.0138697	759.582	0.00606656	0.0778548	0.183788	0.0950248	1.10279	0.00341485	0.00280941	0.00124616	98.031	0.00551291	0.00295387	0.00111426	162.596	0.0018033	0.0201535	0.000936289	25.8106	3.28198	0.0201871	215.907	0.00372002	0.00460228	0.147986	0.233474	0.00234159	0.0695326	0.0540622	4.89639	466482	0.00693696
B17	Banganarti		0.997313	0.000227553	7.3179e-05	0.000239301	0.00016081	0.000675339	4.56253e-05	0.00076352		0.00199929	126.662	0.0290947	5.54508	0.712111	0.532939	0.00401839	482.395	0.0329213	0.0996634	0.167319	0.0122673	22.6578	0.00942839	0.00597176	0.0023948	534.031	0.00864912	0.00378939	0.00330207	133.488	0.0120429	0.25183	0.00162757	44.1269	35.3368	0.045201	168.821	0.00933977	0.0161077	0.162314	81.368	0.00580463	0.0507784	1.7812	4.74933	466244	0.00718156
B28	Banganarti		0.997986	0.000130022	3.94004e-05	1.7518e-05	9.85271e-05	0.000578161	4.26992e-06	0.000213212		0.187632	9.27226	0.00350596	4.47394	0.482319	0.290296	0.0425032	412.981	0.00622343	0.364362	0.464614	0.00263658	0.47822	0.0174453	0.0114019	0.00192088	149.127	0.00577004	0.002556	0.00432742	81.7874	0.00216125	0.0909193	0.0051336	23.7584	3.30706	2.17846	96.4635	0.0155759	0.00770753	0.155184	437.662	0.00292508	0.0967968	0.0305124	4.74523	466559	0.00691206
[truncated: 14 more columns]
